# Supplementary material for: Measures of Oxidative Status Markers in Relation to Age, Sex, and Season in Sick and Healthy Captive Asian Elephants in Thailand
Source: Animals (Basel). 2023 May 5;13(9):1548. doi: 10.3390/ani13091548 (PMC10177462; doi:10.3390/ani13091548)
Supplement: Supplementary file 1 [file animals-13-01548-s001.zip]

Archive with 1 entries (1 files):
- animals-2268050-supplementary.pdf
